# Supplementary material for: The Transcriptome Landscape of Walnut Interspecies Hybrid (Juglans hindsii × Juglans regia) and Regulation of Cambial Activity in Relation to Grafting
Source: Front Genet. 2019 Jun 21;10:577. doi: 10.3389/fgene.2019.00577 (PMC6598599; doi:10.3389/fgene.2019.00577)
Supplement: TABLE S1 — Statistics of the completeness of ‘ZNS’ transcriptome based on 248 core eukaryotic genes by the software CEGMA. Prots–number of 248 ultra-conserved CEGs present in genome. Completeness (%)–percentage of 248 ultra-conserved CEGs present. Total–total number of CEGs present including putative orthologs. Average–average number of orthologs per CEG. Ortho (%)–percentage of detected CEGS that have more than 1 ortholog. Complete–predicted proteins in the set of 248 CEGs that, when aligned to the HMM (a hidden markov model) for the KOG (eukaryotic orthologous groups) for that protein family, give an alignment length that is at least 70% of the protein length. Partial–If a protein is not complete, but exceeds a pre-computed minimum alignment score, then we call the protein ‘partial’. [file Table_1.XLSX]

## Sheet: Sheet1
Table S1 Statistics of the completeness of ‘ZNS’ transcriptome based on 248 core eukaryotic genes by the software CEGMA
Group	Prots	Completeness (%)	Total	Average	Ortho (%)
Complete	235	94.76	942	4.01	95.74
Group1	61	92.42	249	4.08	98.36
Group2	53	94.64	205	3.87	92.45
Group3	58	95.08	236	4.07	96.55
Group4	63	96.92	252	4	95.24
Partial	246	99.19	1103	4.48	99.19
Group1	66	100	297	4.5	100
Group2	56	100	247	4.41	98.21
Group3	59	96.72	275	4.66	100
Group4	65	100	284	4.37	98.46
Note: Prots–number of 248 ultra-conserved CEGs present in genome. Completeness (%)–percentage of 248 ultra-conserved CEGs present. Total–total number of CEGs present including putative orthologs. Average–average number of orthologs per CEG. Ortho (%)–percentage of detected CEGS that have more than 1 ortholog. Complete–predicted proteins in the set of 248 CEGs that, when aligned to the HMM (a hidd…
