# Supplementary material for: The Transcriptome Landscape of Walnut Interspecies Hybrid (Juglans hindsii × Juglans regia) and Regulation of Cambial Activity in Relation to Grafting
Source: Front Genet. 2019 Jun 21;10:577. doi: 10.3389/fgene.2019.00577 (PMC6598599; doi:10.3389/fgene.2019.00577)
Supplement: TABLE S2 — Blast result against the Nr database. [file Table_2.XLSX]

## Sheet: Sheet1
Table S2 Blast result against the Nr database
Levels	Total Num	Mapped Num	80% ID	>200bp	80%ID &&>200bp	80%ID &&>50bp
Transcripts	127617	112486	107497	33855	33180	99166
	1	0.8814	0.8423	0.2653	0.26	0.7771
Genes	74072	64043	61146	20377	19911	56021
	1	0.8646	0.8255	0.2751	0.2688	0.7563
